# Supplementary material for: Improving Pharmacy Students’ Clinical Knowledge on Providing Care for Patients Belonging to the LGBTQ+ Community
Source: Pharmacy (Basel). 2022 Jun 24;10(4):70. doi: 10.3390/pharmacy10040070 (PMC9326589; doi:10.3390/pharmacy10040070)
Supplement: Supplementary file 1 [file pharmacy-10-00070-s001.zip]

Archive with 1 entries (1 files):
- new-pharmacy-1753490-supplementary.pdf
